# Supplementary material for: Personalized Target Heart Rate for Patients with Heart Failure and Reduced Ejection Fraction
Source: J Pers Med. 2022 Jan 5;12(1):50. doi: 10.3390/jpm12010050 (PMC8777886; doi:10.3390/jpm12010050)
Supplement: Supplementary file 1 [file jpm-12-00050-s001.zip]

Archive with 1 entries (1 files):
- JPM Supplemental Figures.pdf
